# Supplementary material for: Extracorporeal Membrane Oxygenation for Acute Respiratory Failure in a Dog
Source: Animals (Basel). 2025 Nov 9;15(22):3247. doi: 10.3390/ani15223247 (PMC12649593; doi:10.3390/ani15223247)
Supplement: Supplementary file 1 [file animals-15-03247-s001.zip]

Archive with 2 entries (2 files):
- Video_S1.mp4
- Video_S2.avi
